# Supplementary material for: ITGB5 Plays a Key Role in Escherichia coli F4ac-Induced Diarrhea in Piglets
Source: Front Immunol. 2019 Dec 11;10:2834. doi: 10.3389/fimmu.2019.02834 (PMC6927286; doi:10.3389/fimmu.2019.02834)
Supplement: Supplementary file 2 [file Data_Sheet_2.xls]

## Sheet: Supplementary Information 
ITGB5 plays a key role in Escherichia coli F4ac-induced diarrhea in piglets Wenwen Wang1, Yang Liu3, Hui Tang1, Ying Yu2*, Qin Zhang1* 1. Shandong Provincial Key Laboratory of Animal Biotechnology and Disease Control and Prevention, Shandong Agricultural University, 61 Daizong Street, Taian City, Shandong Province, 271018, China 2. Key Laboratory of Animal Genetics, Breeding and Reproduction, Min…
Supplementary Table S1 Proteins with increased abundance (adhesive/non-adhesive)
Supplementary Table S2 Proteins with decreased abundance (adhesive/non-adhesive)
Supplementary Table S3 SNPs significantly associated with ETEC F4ac susceptibility
Supplementary Table S4 Primers used for PCR and RT-PCR

## Sheet: Supplementary Table S1
Table S1 Up-regulated proteins of adhesive vs. non-adhesive
Accession	Description	Ratio	p_value	Gene symbol	Chromosome Name	Gene Start (bp)	Gene End (bp)
gi|335284397	major vault protein	1.55891	3.83454e-10	MVP	3	18509112	18533958
gi|558701303	MHC class I antigen 1	2.4286	0.0246826	SLA-1	7	24748105	24751642
gi|194042318	hexokinase domain containing 1	1.50418	8.683e-06	HKDC1	14	78302417	78353321
gi|219522018	SLC9A3 regulator 1	1.70323	4.18745e-05	SLC9A3R1	12	6455089	6472594
gi|545837899	histone H2A type 1-like	1.62633	0.0219443	LOC100154071	7	23096800	23097192
gi|194037042	cadherin 17	1.64472	0.000288277	CDH17	4	45950525	46015911
gi|164414678	carboxylesterase 1	1.58678	0.00322562	APLE
gi|577494	glutamic-oxaloacetic transaminase 1	1.67079	1.76795e-06	GOT1	14	120043225	120080894
gi|18699303	MHC class I antigen 2	3.02687	0.022938	SLA-B
gi|545835193	erythrocyte membrane protein band 4.1 like 3	1.61196	0.00201208	EPB41L3	6	94749953	94835636
gi|545808316	USH1 protein network component harmonin	1.64169	0.0200406	LOC100514274	2	44613859	44706204
gi|545830108	xaa-Pro dipeptidase-like	1.86794	0.0399696	LOC100739263	6	38724235	38748293
gi|48425899	D-amino acid oxidase	1.8461	0.000186579	DAO	14	44473372	44492683
gi|350584176	unconventional myosin-Ia-like	1.97282	0.0181402	LOC102167956	5	24268142	24281663
gi|350592835	SEC24 homolog C, COPII coat complex component	1.56203	0.0378938	SEC24C	14	82602490	82624938
gi|350586158	cytochrome P450 2J2	2.11304	0.0156841	LOC100524940	6	139936092	139965989
gi|349732262	3-hydroxyanthranilate 3,4-dioxygenase	1.81753	0.0186001	HAAO
gi|75051805	dihydrodiol dehydrogenase	1.59704	0.0066842	SUS2DD	6	50111386	50118034
gi|283993079	cryptochrome	1.52116	0.00296179	CRY	11	5725	69555
gi|545880794	adenosine deaminase	1.52334	0.0287953	ADA	17	52502092	52520582
gi|262036915	1-acylglycerol-3-phosphate O-acyltransferase 2	1.50357	0.0405994	AGPAT2	1	313737208	313740538
gi|545810915	receptor accessory protein 6	2.07321	0.0232412	LOC100626712	2	77876953	77878416
gi|545869549	SEC14 like lipid binding 2	1.56217	0.031519	SEC14L2	14	50455153	50475848
gi|351738777	ribokinase	1.57775	0.0373018	RBKS	3	118296681	118301540
gi|545871749	arsenite methyltransferase	1.61092	0.030226	AS3MT	14	123816085	123835880
gi|443665852	radical S-adenosyl methionine domain containing 2	1.57591	0.0254063	RSAD2	3	137667912	137683557
gi|545883755	NPC1 like intracellular cholesterol transporter 1	1.68116	0.0121148	NPC1L1	18	55630249	55660169
gi|545886494	progesterone receptor membrane component 1	1.56047	0.0196255	PGRMC1	X	113925761	113933800
gi|545884389	glycerol kinase	1.71084	0.024354	GK	X	28788860	28871823
gi|545819596	glutamic--pyruvic transaminase	1.72126	0.0248369	GPT	4	388744	391693
gi|545823393	flavin containing monooxygenase 5	1.62555	0.0302703	FMO5	4	110166400	110202848
gi|335290688	3-hydroxy-3-methylglutaryl-CoA lyase	1.57155	0.0371109	HMGCL	6	75396361	75415548
gi|47523762	ATPase plasma membrane Ca2+ transporting 1	1.52866	0.0117308	ATP2B1	5	97596830	97709794
gi|6226834	2'-5'-oligoadenylate synthetase 1	1.54754	0.0301306	OAS1	14	41260566	41268627
gi|311268489	aldehyde dehydrogenase 3 family member A2	1.55409	0.0117034	ALDH3A2	12	62591994	62605074
gi|350591034	glycerol-3-phosphate dehydrogenase 1 like	1.82642	0.00457382	GPD1L	13	20616343	20666658
gi|545867651	phosphofructokinase, liver type	1.52437	0.00116387	PFKL	13	217047199	217070998
gi|47522916	glutathione S-transferase omega 1	1.77721	0.0135965	GSTO1	14	125175435	125185836
gi|147225127	butyrophilin-like protein 1	2.40461	0.00400063	LOC100512174	7	24271839	24290750
gi|545868398	DExD/H-box helicase 60	1.78508	0.0497996	DDX60	14	22292407	22365368
gi|545889951	granzyme A (granzyme 1, cytotoxic T-lymphocyte-associated serine esterase 3)	1.99087	0.0445301	GZMA	JH118654.1	168820	191678
gi|346421435	sorbitol dehydrogenase	1.76006	0.0148667	SORD	1	141257112	141301015
gi|545869031	serine dehydratase like	1.5863	0.0338935	SDSL	14	40882875	40895873
gi|311275228	glutathione S-transferase kappa 1	1.53704	0.0344546	GSTK1	18	7234190	7239985
gi|545871862	acyl-CoA synthetase long chain family member 5	1.60311	0.00941186	ACSL5	14	133693391	133751509
gi|311252403	sepiapterin reductase	1.55683	0.00344226	SPR	3	73090764	73095586
gi|47524464	2'-5'-oligoadenylate synthetase 1	1.91249	0.0383449	OAS1	14	41260566	41268627
gi|347300273	insulin like growth factor 2 receptor	1.50131	0.00174923	IGF2R	1	9166935	9271240
gi|6016267	heat shock protein 90 alpha family class A member 1	1.63412	0.00653828	HSP90AA1	7	129758772	129761205
gi|350581842	hemoglobin subunit alpha-like	2.70453	3.56567e-05	LOC100737768	3	40950681	40951551
gi|343790893	creatine kinase B	2.35001	0.0061765	CKB	GL895295.1	124	2080
gi|545824268	guanylate binding protein 1	1.58136	0.020269	GBP1	4	139650958	139667272
gi|545827404	triosephosphate isomerase 1	2.05505	0.00893139	TPI1	5	66274876	66278367
gi|545890164	fibrinogen gamma chain-like	1.93648	0.00228213	LOC100627396	GL893846.2	903	9098
gi|343887360	proteasome subunit alpha 7	1.74822	0.00256536	PSMA7	17	69075553	69079393
gi|311270662	phosphatidylethanolamine binding protein 1	2.18587	0.0494756	PEBP1	14	36684364	36691471
gi|385137156	kinectin 1	1.82557	0.00735659	KTN1	1	205432796	205534850
gi|75059260	ficolin 2	2.05839	0.0128085	FCN2	1	308197101	308203079
gi|545829080	cytochrome c oxidase subunit 4 isoform 1	1.70019	0.0388436	LOC100624067	6	3453458	3459813
gi|6863080	polymeric immunoglobulin receptor	1.96048	0.0282476	PIGR	9	73959148	73980647
gi|545816561	capping actin protein, gelsolin like	2.01026	0.0303665	CAPG	3	62357528	62367116
gi|545881966	zyxin	1.58569	0.0459241	ZYX	18	7099521	7110835
gi|335292947	serpin A3-8	1.72194	0.024105	LOC100153899	7	122961691	122969858
gi|350592528	endoplasmic reticulum protein 29	2.31833	0.000926831	ERP29	14	42178737	42187586
gi|8745552	voltage dependent anion channel 1	1.87929	0.00411842	VDAC1	2	141876773	141909071
gi|55742801	S100 calcium binding protein G	4.00132	0.0205046	S100G	X	14053063	14059701
gi|545804168	alpha-1-acid glycoprotein-like	2.22768	0.017044	LOC102157831	1	286190551	286194344
gi|346644699	SET nuclear proto-oncogene	2.23454	0.0355334	SET	1	303074195	303088325
gi|611961753	superoxide dismutase 1	2.58901	0.029084	SOD1	13	205620986	205629933
gi|545851199	actin related protein 2/3 complex subunit 5	1.67268	0.0149348	ARPC5	9	137168061	137178358
gi|417515808	GTPase, IMAP family member 4	1.80464	0.007151	GIMAP4	18	6618395	6619630
gi|545870030	actinin alpha 2	1.66149	0.0214669	ACTN2	14	58645069	58717200
gi|335293644	GC, vitamin D binding protein	2.49493	0.00474525	GC	8	72236439	72252212
gi|335288415	serine/threonine kinase receptor associated protein	1.85096	0.0390128	STRAP	5	60006522	60026279
gi|6175057	tenascin C	1.54002	0.0431722	TNC	1	286732772	286813962
gi|311272309	solute carrier family 25 member 4	1.9411	0.0349939	SLC25A4	15	52922448	52926945
gi|49065781	proteasome 26S subunit, ATPase 5	1.69933	0.0380295	TBP10	12	15090983	15096597
gi|335308671	60S ribosomal protein L23a	1.74704	0.0327091	LOC100623805	GL894032.2	19023	22561
gi|311257796	SUMO1 activating enzyme subunit 1	1.5284	0.0321464	SAE1	6	48331035	48401072
gi|545867398	high mobility group nucleosomal binding domain 1	2.52134	0.0487959	HMGN1	8	75313126	75313428
gi|632794818	S100 calcium binding protein A10	2.30986	0.00924451	S100A10	4	106272296	106283881
gi|148887342	ATPase inhibitory factor 1	2.70212	0.0105059	ATPIF1	6	79045745	79047942
gi|545801198	serine peptidase inhibitor, Kunitz type 1	2.57469	0.0355615	SPINT1	1	145616937	145631573
gi|178056221	complement component 4	1.81443	0.00296338	C4	7	27729058	27744181
gi|545865183	alpha 2-HS glycoprotein	1.79405	0.000100985	FETUIN	13	133821645	133828630
gi|74039787	transthyretin	1.65106	0.00138464	TTR	6	108123915	108131568
gi|335283727	dihydropyrimidinase-related protein 3-like	1.84768	0.0341758	LOC100622075	2	155076269	155102606
gi|545843229	tryptophanyl-tRNA synthetase	1.50678	0.00561882	WARS	7	128677827	128702925
gi|927219	vitronectin	1.69757	0.00301483	VTN	12	46497442	46601915
gi|347300398	H2A histone family, member Y	1.55783	0.0221901	H2AFY	2	143054435	143133717
gi|545865721	myosin light chain kinase	2.35338	0.0268116	LOC100152091	13	146283294	146298633
gi|545857629	solute carrier family 4 member 1 (Diego blood group)	1.64375	0.0313369	SLC4A1	12	19179152	19196571
gi|350583977	keratin 1	2.78129	0.0100166	KRT1	5	18506173	18511790
gi|335287916	integrin subunit alpha 5	1.74458	0.0261276	ITGA5	5	20442128	20465312
gi|545859588	myosin IC	1.69909	0.0368725	MYO1C	12	49785576	49803242
gi|297747304	apolipoprotein A2	1.72869	0.0229161	APOA2	4	97094196	97095808
gi|89257972	protein phosphatase 1 catalytic subunit beta	1.54183	0.0118862	PPP1CB	3	117257007	117275131
gi|545827460	chromodomain helicase DNA binding protein 4	1.79596	0.0200856	CHD4	5	66474526	66506658
gi|545869962	catechol-O-methyltransferase	1.92084	0.00623483	COMT	14	55034981	55039390
gi|189307326	nicotinamide phosphoribosyltransferase	1.80409	0.0417963	PBEF1	9	116890800	116931198
gi|346986249	proteasome subunit beta 1	1.54668	0.0292498	PSMB1	GL894396.1	29595	44520
gi|47523636	complement factor H	1.69997	0.0320665	CFH	10	24337266	24406910
gi|350582787	acid phosphatase 1	1.83557	0.0175199	ACP1	3	142383352	142396021
gi|545807505	182 kDa tankyrase-1-binding protein	1.55924	0.0317917	TNKS1BP1	2	13395640	13419728
gi|311257971	reticulocalbin 3	1.83951	0.0215249	RCN3	6	50329075	50340263
gi|343790897	eukaryotic translation initiation factor 6	1.56015	0.0356199	EIF6	GL892260.2	17432	22665
gi|545840332	interleukin 16	2.21083	0.0278236	IL16	7	55573942	55702252
gi|350594715	adipocyte plasma membrane associated protein	1.63789	0.0370418	APMAP	17	34915804	34943898
gi|335289255	enhancer of mRNA decapping 4	1.52216	0.0394654	EDC4	6	25631144	25642832
gi|348041218	Enah/Vasp-like	1.62749	0.0273759	EVL	7	128577563	128588364
gi|545887448	host cell factor C1	1.68055	0.0239688	HCFC1	X	142237947	142258383
gi|545879950	proteasome inhibitor PI31 subunit	2.15648	0.0109436	LOC100736938	17	38667378	38711350
gi|545863553	actin nucleating complex subunit	1.64982	0.028382	LOC100522899	13	73387883	73396041
gi|47523564	enamelin	8.26465	0.0339843	ENAM	8	71324258	71338969
gi|550544777	Chain C, Crystal Structure Of A Na+-bound Na+,k+-atpase Preceding The E1p State With Oligomycin	1.54352	8.45028e-06
gi|401871557	Chain B, Crystal Structure Of The Spike Receptor Binding Domain Of A Porcine Respiratory Coronavirus In Complex With The Pig Aminopeptidase N Ectodomain	1.78197	0.000432323
gi|559775234	immunoglobulin light chain constant region	3.75508	0.0496882

## Sheet: Supplementary Table S2
Table S2 Down-regulated proteins of adhesive vs. non-adhesive
Accession	Description	Ratio	p_value	Gene symbol	Chromosome Name	Gene Start (bp)	Gene End (bp)
gi|545876125	collagen type VI alpha 3 chain	0.404336	2.62566e-25	COL6A3	15	151451225	151542446
gi|545858751	neuron navigator 1	0.23424	0.0293086	NAV1	10	28541017	28632971
gi|545820338	DEP domain containing MTOR interacting protein	0.416928	2.68161e-12	COL14A1	4	19715674	19949617
gi|545853401	vimentin	0.56558	7.97192e-07	VIM	10	48227005	48235670
gi|545834105	heparan sulfate proteoglycan 2	0.556661	3.40953e-07	HSPG2	6	73920982	73947323
gi|545867751	collagen alpha-2(VI) chain	0.39358	3.67115e-08	COL6A2	13	218600762	218615843
gi|545868108	dihydropyrimidinase-related protein 2 isoform X3	0.558168	6.2967e-06	LOC100151886	14	11593744	1108958
gi|557950803	periostin	0.513151	0.000448298	POSTN	11	13198182	13233797
gi|545880563	protein-glutamine gamma-glutamyltransferase 2	0.539757	0.00696595	TGM2	17	46592136	46629982
gi|411147409	laminin subunit gamma 1	0.530929	0.000339136	LAMC1	9	136548464	136668804
gi|545860863	collagen type VI alpha 5 chain	0.526259	9.27851e-08	COL6A5	13	1791733	1881007
gi|57527987	moesin	0.60783	0.000103259	MSN	X	58473229	58596671
gi|335289881	EH domain containing 2	0.471063	0.000795138	EHD2	6	48953703	48972126
gi|545858749	collagen type I alpha 1 chain	0.177395	0.00305478	COL1A1	12	26408350	26419172
gi|545818455	elastin microfibril interfacer 1	0.666069	0.0380966	EMILIN1	3	119030264	119038488
gi|545825004	peripherin	0.609337	0.0126748	PRPH	5	15691969	15695232
gi|335293906	annexin A5	0.57529	0.00146063	ANXA5	8	109609049	109642588
gi|343183420	lumican	0.35055	1.12562e-05	LUM	5	96175704	96184752
gi|545857842	membrane primary amine oxidase isoform X1	0.56577	0.000526076	AOC3	12	20231727	20236169
gi|350578365	laminin subunit alpha 4	0.55429	2.56348e-06	LAMA4	1	87740894	87808805
gi|545849362	proline and arginine rich end leucine rich repeat protein	0.420931	0.000105509	PRELP	9	70484582	70498199
gi|6919844	transforming growth factor beta induced	0.513973	3.42068e-06	TGFBI	2	143856230	143907415
gi|374637318	heart fatty acid-binding protein	0.634588	0.021805	H-FABP	6	81714146	81715640
gi|545803430	annexin A1	0.576807	7.00182e-05	ANXA1	1	252989614	253007803
gi|545797927	erythrocyte membrane protein band 4.1 like 2	0.571659	0.0129768	EPB41L2	1	35916598	36027418
gi|545847157	integrin linked kinase	0.58489	2.5101e-06	ILK	9	3802104	3810334
gi|5739075	fibrillin 1	0.361062	0.000231152	FBN1	1	137103320	137303566
gi|90872074	galectin 1	0.412253	0.0127536	LGALS1	GL894578.1	28364	138305
gi|350589921	olfactomedin 4	0.589723	0.00189014	OLFM4	11	27026367	27052064
gi|343183368	mmunoglobulin lambda-like polypeptide 5 precursor	0.364928	0.0187191	LOC100152327	14	52245939	52246423
gi|335281954	Rho GTPase activating protein 1	0.633267	0.0124685	ARHGAP1	2	17185709	17205243
gi|545855278	BTB/POZ domain-containing protein	0.62575	0.000695205	KCTD12	11	53668524	53669504
gi|350583632	calponin-3	0.639416	0.0337282	CNN3	4	134245518	134269264
gi|47523488	glutathione peroxidase 1	0.643876	0.0388499	GPX1	13	35147277	35148345
gi|545875076	serum deprivation-response protein	0.565868	0.0144054	SDPR	15	107752010	107765597
gi|545806960	ferritin heavy chain isoform X1	0.503416	0.001839	FTH1	2	8983277	8986090
gi|51315703	caveolin 1	0.48454	0.000104042	CAV1	18	31745664	31780340
gi|94421332	putative aldo-keto reductase family 1 member C4	0.578114	0.0270734	AKR1C4	10	71747464	71761223
gi|194035289	5'-nucleotidase ecto	0.634048	0.046826	NT5E	1	60831750	60879526
gi|545890074	ras suppressor protein 1-like, partial	0.559231	0.0224206	LOC100621992	GL893725.2	2217	33142
gi|350591814	lipoma-preferred partner-like	0.632989	0.0375339	LOC100739030	13	135531721	135542502
gi|51592111	destrin	0.544938	0.0285111	DSTN	17	29448866	29455861
gi|545804760	argininosuccinate synthase 1	0.629982	0.00874647	ASS1	1	304454129	304508998
gi|45268981	60S ribosomal protein L12, partial	0.666502	0.0435009	RPL12	1	301871923	301875380
gi|545808325	nucleobindin-2 isoform X2	0.382733	0.0312275	NUCB2	2	44840131	44888595
gi|147225159	valyl-tRNA synthetase 2, mitochondrial	0.431594	0.0204635	VARS2	7	27126620	27138751
gi|171986635	intelectin-2-like	0.644319	0.0106966	ITLN2	4	97610137	97621638
gi|545825420	keratin 18	0.592173	0.0473101	KRT18	5	18725320	18729778
gi|456754085	mitogen-activated protein kinase-activated protein kinase 3	0.590668	0.0345376	MAPKAPK3	13	36318916	36348276
gi|545824786	thiosulfate sulfurtransferase like domain containing 1	0.568967	0.0154596	TSTD1	5	8349105	8358974
gi|545871859	structural maintenance of chromosomes 3	0.493723	0.00573939	SMC3	14	131854802	131894139
gi|545850101	anterior gradient 2, protein disulphide isomerase family member	0.495097	0.0221949	AGR2	9	94843483	94855042
gi|545855740	tripeptidyl-peptidase 2-like, partial	0.476391	0.0478848	LOC100511152	11	78240538	78323061
gi|335290816	regulator of chromosome condensation 1	0.616609	0.0327841	RCC1	6	79360235	79380216
gi|545884648	regucalcin isoform X1	0.46573	0.0393859	LOC100523295	X	46562644	46586729
gi|329744607	inter-alpha-trypsin inhibitor heavy chain 3	0.660541	0.0455342	ITIH3	13	38106334	38120182
gi|545868003	PDZ and LIM domain protein 2	0.649995	0.0295695	PDLIM2	14	7316099	7328155
gi|545815044	periplakin	0.513663	0.0266441	PPL	3	38466497	38516974
gi|345091067	aldo-keto reductase family 7 member A2	0.627232	0.00774281	AKR7A2	6	71816268	71823723
gi|545820222	annexin A13	0.431707	0.000264656	ANXA13	4	16448340	16485953
gi|62899647	monoamine oxidase B	0.59706	0.0035106	MAOB	X	43355507	43474320
gi|350585077	uncharacterized protein	0.58574	0.00724142	LOC100739300	6	38754387	38830567
gi|255683394	ornithine carbamoyltransferase	0.592462	0.029565	OTC	X	38182204	38251738
gi|171465894	solute carrier family 3 member 2	0.492194	0.0241003	SLC3A2	2	8265773	8273083
gi|47523824	prostaglandin reductase 1	0.568721	0.0167435	PTGR1	1	283170864	283176380
gi|343791015	carboxylesterase 3	0.603948	0.0382897	CES3	GL894786.1	9159	19490
gi|417515556	UDP-glucose 6-dehydrogenase	0.577818	0.00264658	UGDH	8	32340295	32367679
gi|380509273	acyl-CoA oxidase 1	0.636005	0.0367842	ACOX1	12	5468062	5485843
gi|545817181	RAB1B, member RAS oncogene family	0.409576	0.0131392	RAB1B	3	80675213	80706547
gi|335308997	phospholipid-transporting ATPase IC	0.629693	0.0260918	ATP8B1	GL894386.1	8049	68628
gi|545848667	apolipoprotein C3	0.239801	0.0110491	APOC3	9	49283446	49285806
gi|194042021	programmed cell death 4	0.58872	0.034952	PDCD4	14	132232408	132260976
gi|545825488	heterogeneous nuclear ribonucleoprotein A1	0.647104	0.0423933	HNRNPA1	5	20329597	20333769
gi|356650701	interferon-induced protein with tetratricopeptide repeats 1	0.570347	0.0138451	IFIT1	14	110223576	110235651
gi|545835544	interferon induced protein 44	0.50495	0.0386908	IFI44	6	124790063	124806819
gi|194039474	minichromosome maintenance complex component 3	0.631593	0.0281357	MCM3	7	52534784	52554592
gi|545847574	arrestin beta 1	0.570686	0.0339557	ARRB1	9	10735562	10759039
gi|158517860	thymosin beta 10	0.0466912	0.0193612	TMSB10	3	62820737	62821926
gi|545835219	structural maintenance of chromosomes flexible hinge domain containing 1	0.628703	0.046746	SMCHD1	6	96830848	96891401
gi|223950645	allograft inflammatory factor 1	0.584015	0.0485789	AIF1	7	27520797	27523556
gi|335282386	eukaryotic translation elongation factor 2	0.631352	0.019396	EEF2	2	75290902	75300983
gi|545862959	filamin-B-like	0.650159	0.00455188	LOC100514491	13	43755319	43820885
gi|545799446	eukaryotic translation elongation factor 1 alpha 1	0.477784	0.0318732	EEF1A1	1	103474791	103477893
gi|392513702	protein disulfide isomerase family A member 4	0.58007	0.00776795	PDIA4	9	120198069	120217680
gi|350538593	phosphoglucomutase 1	0.51597	0.0036491	PGM1	6	137171271	137233581
gi|545852436	heterogeneous nuclear ribonucleoprotein U	0.498002	0.0174732	HNRNPU	10	19918406	19928777
gi|7387634	hydroxyacyl-CoA dehydrogenase trifunctional multienzyme complex subunit alpha	0.580948	0.0116098	HADHA	3	119690599	119782862
gi|51702768	Peptidyl-prolyl cis-trans isomerase A	0.437098	0.0477327	LOC100737553	18	55287036	55290463
gi|545858250	gasdermin-B	0.578861	0.00482988	GSDMB	12	22876974	22892696
gi|347300325	dehydrogenase/reductase 11	0.513042	0.00620295	DHRS11	12	39732508	39741854
gi|545862082	microtubule-associated protein 4 isoform X3	0.648429	0.0109552	LOC100519172	13	33948538	33951875
gi|545812261	zinc finger CCHC-type containing 10	0.61381	0.0425745	HSPA4	2	140866277	140911654
gi|335294978	archain 1	0.548769	0.00165742	ARCN1	9	50815863	50842000
gi|343790920	fumarate hydratase	0.453279	0.00302017	FH	10	14852719	14879014
gi|61216107	adenosylhomocysteinase	0.490542	0.0129339	AHCY	17	42693945	42706680
gi|346986388	profilin 1	0.35557	0.0373255	PFN1	12	54031353	54034283
gi|62899648	monoamine oxidase A	0.493151	0.00174573	MAOA
gi|81174752	microtubule-associated protein RP/EB family member 1	0.385735	0.016677	MAPRE1	17	41327600	41359142
gi|47522692	acyl-CoA dehydrogenase long chain	0.458324	0.0119845	ACADL	15	124758368	124793429
gi|47523680	heat shock protein family E (Hsp10) member 1	0.390147	0.0326614	HSPE1	15	112548610	112550291
gi|545806941	asparaginase like 1	0.602372	0.00378658	ASRGL1	2	8649633	8675487
gi|545874126	ER lipid raft associated 2	0.334918	0.0120028	ERLIN2	15	55763112	55778070
gi|298104076	enoyl-CoA hydratase, short chain 1	0.42431	0.0369193	ECHS1	14	153776315	153784497
gi|545852036	3'(2'), 5'-bisphosphate nucleotidase 1	0.550592	0.0296048	BPNT1	10	11741455	11765922
gi|350593430	glutathione-disulfide reductase	0.460547	0.00435491	GSR	15	61755136	61806030
gi|350580865	tubulin folding cofactor A	0.640384	0.0104434	TBCA	2	88189092	88203028
gi|335309813	coactosin-like protein	0.488221	0.0429394	LOC100621773	GL895339.1	14934	61203
gi|335298275	glyoxalase domain-containing protein 4	0.540191	0.0205155	GLOD4	12	49250868	49269237
gi|335305469	cytosolic 5'-nucleotidase 3A isoform X1	0.550258	0.040326	NT5C3A	18	44383495	44425983
gi|97190495	Calcyclin	0.309773	0.0374719	S100A6	JH118413.1	7352	15145
gi|545858761	NME/NM23 nucleoside diphosphate kinase 1	0.360521	0.0426758	NME1	12	27484306	27502924
gi|90819628	cytochrome c oxidase subunit VIIc	0.119572	0.00936056	COX7C	2	96864357	96867449
gi|545803799	acidic leucine-rich nuclear phosphoprotein 32 family member B	0.432257	0.0436254	ANP32B	1	268013289	268037409
gi|545809404	cell division cycle 37	0.441704	0.0147125	CDC37	2	69534504	69544718
gi|545885221	hephaestin	0.597418	0.0261846	HEPH	X	58894678	58976654
gi|545882237	putative RNA-binding protein Luc7-like 2 isoform X4	0.663139	0.0281011	LUC7L2	18	10742587	10822097
gi|47523142	stefin A8	0.0863733	0.025679	LOC396867	13	147798372	147806455
gi|545870449	sphingosine-1-phosphate lyase 1	0.531596	0.00381405	SGPL1	14	79591564	79629916
gi|545850258	dynein axonemal heavy chain 11	0.0833824	0.0287545	DNAH11	9	99840594	100217948
gi|545807962	CD44 antigen isoform X17	0.638514	0.0368286	CD44	2	28156390	28249949
gi|411147281	IgM heavy chain constant region	0.579883	0.00586898	IGHM
gi|499862	NADPH-cytochrome P-450 oxidoreductase	0.657344	0.000127114
gi|417515987	myotrophin	0.374234	0.0255838	MTPN	18	14099754	14137565
gi|417515715	N-myosin-9	0.575712	0.00285387	MYH9	5	9076302	9165918
gi|623346	L-36 lactose binding protein	0.471126	0.0183342
gi|984249	protein kinase	0.579731	0.0209038	ppk98
gi|358009193	prolyl 4-hydroxylase beta polypeptide	0.490463	0.00502812	P4HB	12	1121816	1131291
gi|47169449	Chain A, Structure Of Pig Muscle Pgk Complexed With Atp	0.553924	0.0340338

## Sheet: Supplementary Table S3
Table S3 Genome-wide significant SNPs for ETEC F4ac susceptibility
SNP name	Chr.	Position (bp)a	P valueb
MARC0095534	13	133161078	9.18e-06
MARC0012378	13	134076602	8.97e-07
M1GA0017682	13	134082675	8.14e-07
M1GA0027009	13	134949088	2.77e-05
MARC0099692	13	134960350	2.72e-05
MARC0067282	13	134994442	2.73e-05
ASGA0058925	13	135207082	3.03e-06
ALGA0072075	13	135265806	1.94e-07
MARC0002946	13	135287248	9.87e-06
ASGA0089965	13	135372951	5.93e-06
ASGA0091537	13	135407275	5.72e-06
H3GA0037388	13	136995166	2.68e-05
MARC0066682	13	139536880	2.61e-05
M1GA0027131	13	139609422	4.55e-05
H3GA0037348	NA	NA	1.64e-05
ASGA0058885	NA	NA	1.11e-06
ALGA0106330	NA	NA	8.97e-06
H3GA0037351	NA	NA	9.06e-06
a Derived from the most recent porcine genome sequence assembly (Sscrofa11.1)
NA: Variant does not map to the genome.
b Obtained from the empirical distribution of test statistics via data permutation with 10,000 replicates. The thresholds for 5% (1%) genome-wise significance are 5.76E-05 (2.28E-06) for susceptibility to ETEC F4ac.

## Sheet: Supplementary Table S4
Table S4 The primers information used for PCR and RT-PCR
Name	Sequences (5′→3′)	Size (bp)
test primer 1 (used for target site 1, 2, 3 and 4	F: AGGGGAGGAGAAAGGAGAGG	502
	R: GCGCCACAAAGTTTCCTTCT
test primer 2 (used for target site 5 and 6	F: CAAGGCTGTGTTATTGTTG	899
	R: CCATGAGGTTGTAGGTTCG
STa	F: TCCGTGAAACAACATGACGG	244
	R: ATAACATCCAGCACAGGCAG
